# Supplementary material for: Age-related decrease in functional mobility score when performing a locomotor task in an immersive environment
Source: Front Bioeng Biotechnol. 2023 Jun 6;11:1141507. doi: 10.3389/fbioe.2023.1141507 (PMC10279850; doi:10.3389/fbioe.2023.1141507)
Supplement: Supplementary file 1 [file Table1.XLSX]

## Sheet: All Data
Participant	Age	Condition	Trial	Time Real (s)	Average Time (s)	Steps	Average Steps	Condition	Trial	Time VR (s)	Average Time VR (s)	Steps VR	Average Steps VR
1	Young	Real	1	5.992	6.00167	9	9.66667	VR	1	6.37	6.355	11	11
			2	5.93		9			2	6.473		11
			3	6.083		11			3	6.222		11
2	Young	Real	1	5.957	5.93867	10	10	VR	1	6.731	6.60733	11	11
			2	5.921		10			2	6.339		11
			3	5.938		10			3	6.752		11
3	Young	Real	1	5.432	5.50133	9	9.33333	VR	1	6.283	6.10833	10	10
			2	5.681		10			2	5.974		10
			3	5.391		9			3	6.068		10
4	Young	Real	1	5.138	5.28933	10	10.6667	VR	1	7.073	6.70467	14	12.6667
			2	5.228		11			2	6.46		12
			3	5.502		11			3	6.581		12
5	Young	Real	1	5.094	5.07133	11	9	VR	1	5.923	5.92333	10	10
			2	4.946		8			2	5.859		10
			3	5.174		8			3	5.988		10
6	Young	Real	1	5.869	6.39733	8	8.66667	VR	1	7.993	7.829	11	11.3333
			2	7.088		9			2	7.937		11
			3	6.235		9			3	7.557		12
7	Young	Real	1	6.661	6.85567	10	10	VR	1	8.045	8.10233	12	12
			2	6.857		10			2	8.147		12
			3	7.049		10			3	8.115		12
8	Young	Real	1	5.273	5.379	9	9.66667	VR	1	6.284	6.03233	12	12
			2	5.523		10			2	5.89		12
			3	5.341		10			3	5.923		12
9	Young	Real	1	5.562	5.47333	8	8.33333	VR	1	6.499	6.20367	10	11
			2	5.492		8			2	6.011		11
			3	5.366		9			3	6.101		12
10	Young	Real	1	6.125	6.33933	12	11	VR	1	7.453	7.76567	13	13
			2	6.405		10			2	7.995		13
			3	6.488		11			3	7.849		13
11	Young	Real	1	5.377	5.43667	9	9	VR	1	6.658	6.67533	13	13.3333
			2	5.52		9			2	6.744		13
			3	5.413		9			3	6.624		14
12	Young	Real	1	5.457	5.91767	11	11	VR	1	7.082	7.017	13	13
			2	5.914		11			2	6.976		13
			3	6.382		11			3	6.993		13
13	Young	Real	1	6.877	7.05933	10	10	VR	1	6.793	6.89867	11	11
			2	7.097		10			2	7.043		11
			3	7.204		10			3	6.86		11
14	Young	Real	1	5.815	5.912	11	11	VR	1	6.316	6.55733	12	12.3333
			2	5.911		11			2	6.599		12
			3	6.01		11			3	6.757		13
15	Young	Real	1	4.344	4.47167	9	9	VR	1	6.116	6.13767	10	10.6667
			2	4.628		9			2	6.105		10
			3	4.443		9			3	6.192		12
16	Young	Real	1	5.704	5.60367	11	11	VR	1	5.862	6.227	12	12
			2	5.622		11			2	6.298		12
			3	5.485		11			3	6.521		12
17	Young	Real	1	5.987	6.10367	10	10	VR	1	6.857	6.64833	12	12
			2	6.051		10			2	6.634		12
			3	6.273		10			3	6.454		12
18	Young	Real	1	4.59	4.38267	12	11.3333	VR	1	5.91	5.337	11	11
			2	4.305		11			2	5.408		12
			3	4.253		11			3	4.693		10
19	Young	Real	1	4.137	4.16733	9	9	VR	1	4.812	4.877	9	9.33333
			2	4.332		9			2	5.051		10
			3	4.033		9			3	4.768		9
20	Young	Real	1	4.769	4.60133	9	8.66667	VR	1	5.247	5.268	10	10
			2	4.47		9			2	5.244		10
			3	4.565		8			3	5.313		10
21	Young	Real	1	5.574	5.635	11	11	VR	1	5.415	5.40133	11	11
			2	5.72		11			2	5.523		11
			3	5.611		11			3	5.266		11
22	Young	Real	1	5.219	5.06533	10	9.66667	VR	1	6.866	6.59367	11	11.3333
			2	5.049		10			2	6.561		11
			3	4.928		9			3	6.354		12
23	Young	Real	1	5.817	5.81167	11	10	VR	1	6.643	6.30333	11	11
			2	5.874		10			2	6.189		11
			3	5.744		9			3	6.078		11
24	Young	Real	1	5.164	5.358	11	11.6667	VR	1	6.272	6.14967	13	13
			2	5.453		11			2	5.994		13
			3	5.457		13			3	6.183		13
25	Young	Real	1	5.434	5.555	11	10.6667	VR	1	6.889	6.76333	11	11
			2	5.693		11			2	6.676		11
			3	5.538		10			3	6.725		11
26	Young	Real	1	5.441	5.58033	10	10	VR	1	6.821	6.78433	11	11
			2	5.757		10			2	6.809		11
			3	5.543		10			3	6.723		11
27	Young	Real	1	4.978	5.314	5	9.33333	VR	1	5.944	5.795	11	11
			2	5.543		12			2	5.762		11
			3	5.421		11			3	5.679		11
28	Young	Real	1	5.253	5.44633	9	9	VR	1	6.841	6.52033	11	11
			2	5.589		9			2	6.289		11
			3	5.497		9			3	6.431		11
29	Young	Real	1	6.269	6.099	11	11	VR	1	6.404	6.323	11	11
			2	6.275		11			2	6.365		11
			3	5.753		11			3	6.2		11
30	Young	Real	1	6.25	6.483	10	11.3333	VR	1	6.619	6.416	12	11.3333
			2	6.615		12			2	6.48		11
			3	6.584		12			3	6.149		11
31	Young	Real	1	5.645	5.681	11	11.3333	VR	1	7.21	7.228	12	13
			2	5.772		11			2	7.185		13
			3	5.626		12			3	7.289		14
32	Young	Real	1	7.009	7.10967	11	11	VR	1	9.936	9.34833	15	14.3333
			2	7.178		11			2	9.344		14
			3	7.142		11			3	8.765		14
33	Young	Real	1	7.089	7.242	11	12	VR	1	7.787	7.986	12	12
			2	7.351		12			2	7.987		12
			3	7.286		13			3	8.184		12
34	Young	Real	1	5.166	5.126	10	10	VR	1	5.617	5.58467	10	10
			2	5.1		10			2	5.497		10
			3	5.112		10			3	5.64		10
35	Young	Real	1	6.18	5.99167	10	11	VR	1	7.14	7.53967	11	11.6667
			2	5.621		12			2	7.507		12
			3	6.174		11			3	7.972		12
36	Young	Real	1	4.853	4.86833	9	9.66667	VR	1	5.661	5.43567	10	10
			2	4.845		9			2	5.51		10
			3	4.907		11			3	5.136		10
37	Young	Real	1	5.453	5.28433	9	9	VR	1	6.019	6.06	11	10.3333
			2	5.199		9			2	6.077		10
			3	5.201		9			3	6.084		10
38	Young	Real	1	6.011	6.10233	11	11	VR	1	6.483	6.41633	11	11
			2	6.385		11			2	6.393		11
			3	5.911		11			3	6.373		11
39	Young	Real	1	5.318	5.40133	10	10	VR	1	5.64	5.74333	10	10
			2	5.444		10			2	5.79		10
			3	5.442		10			3	5.8		10
40	Young	Real	1	7.044	6.952	12	12	VR	1	7.56	7.79767	13	12.3333
			2	6.867		12			2	7.983		13
			3	6.945		12			3	7.85		11
41	Young	Real	1	5.781	5.805	11	11	VR	1	6.145	6.48567	11	11.3333
			2	5.818		11			2	6.484		11
			3	5.816		11			3	6.828		12
42	Young	Real	1	5.872	5.887	10	9.33333	VR	1	7.416	6.91633	12	12.6667
			2	5.715		9			2	6.866		13
			3	6.074		9			3	6.467		13
43	Young	Real	1	5.338	5.4	10	10	VR	1	5.799	5.64367	10	10
			2	5.354		10			2	5.632		10
			3	5.508		10			3	5.5		10
44	Young	Real	1	5.199	5.187	9	8.66667	VR	1	6.774	6.34833	11	10
			2	5.073		8			2	6.171		11
			3	5.289		9			3	6.1		8
45	Young	Real	1	7.35	7.286	11	11	VR	1	7.718	7.72433	13	12.6667
			2	7.363		11			2	7.577		13
			3	7.145		11			3	7.878		12
46	Young	Real	1	5.853	5.86233	9	9.33333	VR	1	6.643	6.17667	11	10.3333
			2	5.798		9			2	5.281		9
			3	5.936		10			3	6.606		11
47	Young	Real	1	5.757	5.81167	11	11	VR	1	6.061	5.90067	11	11
			2	6.019		11			2	5.607		11
			3	5.659		11			3	6.034		11
48	Young	Real	1	6.017	6.134	10	10	VR	1	7.547	6.91533	11	10.6667
			2	6.197		10			2	6.805		10
			3	6.188		10			3	6.394		11
49	Young	Real	1	6.707	6.679	11	11	VR	1	7.76	7.954	13	13
			2	6.779		11			2	8.1		13
			3	6.551		11			3	8.002		13
50	Young	Real	1	6.001	5.906	12	11.6667	VR	1	6.721	6.625	12	11.6667
			2	5.873		11			2	6.365		11
			3	5.844		12			3	6.789		12
51	Young	Real	1	6.043	5.88867	11	11	VR	1	7.749	7.31333	12	12.3333
			2	5.969		11			2	7.326		13
			3	5.654		11			3	6.865		12
52	Young	Real	1	5.944	6.026	10	10	VR	1	6.408	6.369	10	10
			2	6.102		10			2	6.37		10
			3	6.032		10			3	6.329		10
53	Young	Real	1	6.489	6.26633	11	10.3333	VR	1	6.778	7.036	12	12.6667
			2	6.04		10			2	7.201		13
			3	6.27		10			3	7.129		13
54	Young	Real	1	5.799	6.10967	10	10	VR	1	7.614	7.53167	13	13
			2	6.023		10			2	7.529		13
			3	6.507		10			3	7.452		13
55	Young	Real	1	6.083	6.00933	9	9.33333	VR	1	6.358	6.43567	10	10
			2	5.921		10			2	6.546		10
			3	6.024		9			3	6.403		10
56	Young	Real	1	4.62	4.77567	9	8.66667	VR	1	5.023	4.70433	12	10.6667
			2	4.808		8			2	4.5		11
			3	4.899		9			3	4.59		9
57	Young	Real	1	4.956	4.808	10	9.33333	VR	1	6.315	6.26133	11	11
			2	4.645		9			2	6.243		11
			3	4.823		9			3	6.226		11
58	Young	Real	1	5.961	5.82533	11	11	VR	1	7.075	7.07867	11	11
			2	5.683		11			2	7.034		11
			3	5.832		11			3	7.127		11
59	Young	Real	1	5.963	5.98333	11	11	VR	1	6.197	6.28267	11	11
			2	5.935		11			2	6.523		11
			3	6.052		11			3	6.128		11
60	Young	Real	1	5.178	5.32167	10	9.66667	VR	1	6.096	5.59167	12	11.3333
			2	5.309		10			2	5.33		11
			3	5.478		9			3	5.349		11
1	Old	Real	1	10.366	9.39467	15	15	VR	1	10.924	10.7037	16	16
			2	8.94		15			2	10.637		16
			3	8.878		15			3	10.55		16
2	Old	Real	1	11.573	11.4543	15	15	VR	1	11.688	11.8867	16	16.3333
			2	11.604		15			2	11.653		16
			3	11.186		15			3	12.319		17
3	Old	Real	1	9.795	9.41	12	12.3333	VR	1	9.132	9.529	15	14.6667
			2	9.687		13			2	9.902		14
			3	8.748		12			3	9.553		15
4	Old	Real	1	14.095	13.4783	18	18.3333	VR	1	16.324	15.5393	22	20.6667
			2	13.612		20			2	14.566		19
			3	12.728		17			3	15.728		21
5	Old	Real	1	13.769	11.93	16	14.6667	VR	1	12.16	12.2027	15	15
			2	11.255		14			2	12.47		15
			3	10.766		14			3	11.978		15
6	Old	Real	1	9.046	9.62633	14	13.3333	VR	1	9.701	9.229	13	13.3333
			2	9.963		13			2	8.821		14
			3	9.87		13			3	9.165		13
7	Old	Real	1	8.297	8.31867	13	13.3333	VR	1	8.886	8.92367	14	14
			2	8.404		14			2	8.625		13
			3	8.255		13			3	9.26		15
8	Old	Real	1	17.203	15.9297	22	21	VR	1	23.81	22.035	21	20.6667
			2	15.625		21			2	21.621		21
			3	14.961		20			3	20.674		20
9	Old	Real	1	12.9	12.2963	17	16.3333	VR	1	12.08	11.795	17	17.6667
			2	11.367		15			2	11.935		18
			3	12.622		17			3	11.37		18
10	Old	Real	1	13.559	12.9807	21	19.6667	VR	1	19.737	17.469	25	23
			2	13.134		19			2	16.95		23
			3	12.249		19			3	15.72		21
11	Old	Real	1	12.956	12.2077	18	17	VR	1	12.01	12.099	18	18.6667
			2	11.936		17			2	12.242		19
			3	11.731		16			3	12.045		19
12	Old	Real	1	11.915	11.412	17	17	VR	1	14.321	12.5523	20	18.3333
			2	11.31		17			2	11.39		17
			3	11.011		17			3	11.946		18
13	Old	Real	1	13.751	13.0943	20	18.6667	VR	1	14.301	13.6487	20	19.3333
			2	12.308		18			2	13.922		20
			3	13.224		18			3	12.723		18
14	Old	Real	1	12.452	12.6483	16	16	VR	1	12.716	12.2967	17	16.3333
			2	13.165		16			2	12.098		17
			3	12.328		16			3	12.076		15
15	Old	Real	1	15.577	14.7693	23	22.6667	VR	1	18.274	17.0677	26	24.6667
			2	14.477		23			2	17.081		24
			3	14.254		22			3	15.848		24
16	Old	Real	1	10.455	10.5487	17	16	VR	1	10.621	10.6027	14	14.3333
			2	10.895		17			2	10.624		16
			3	10.296		14			3	10.563		13
8	Old	Real	1	17.203	15.9297	22	21	VR	1	23.81	22.035	21	20.6667
			2	15.625		21			2	21.621		21
			3	14.961		20			3	20.674		20
18	Old	Real	1	11.941	12.6217	17	18.3333	VR	1	12.536	12.639	19	19
			2	13.106		19			2	13.191		18
			3	12.818		19			3	12.19		20
19	Old	Real	1	13.713	12.94	17	16.3333	VR	1	17.29	17.453	23	21.6667
			2	12.525		16			2	17.739		21
			3	12.582		16			3	17.33		21
20	Old	Real	1	12.969	13.302	18	18.6667	VR	1	12.615	12.9067	19	19.6667
			2	13.199		19			2	13.088		20
			3	13.738		19			3	13.017		20
21	Old	Real	1	10.658	10.3377	16	15.3333	VR	1	11.418	11.715	19	17.3333
			2	11.051		16			2	11.762		17
			3	9.304		14			3	11.965		16
22	Old	Real	1	10.552	10.8633	15	15.3333	VR	1	12.177	11.4007	17	17.3333
			2	11.154		16			2	11.02		17
			3	10.884		15			3	11.005		18
23	Old	Real	1	15.539	15.4117	19	19.3333	VR	1	19.958	18.1523	22	20.3333
			2	15.602		20			2	16.875		19
			3	15.094		19			3	17.624		20
24	Old	Real	1	9.276	9.087	15	15	VR	1	9.868	9.43333	17	16
			2	9.016		15			2	9.563		16
			3	8.969		15			3	8.869		15
25	Old	Real	1	15.061	14.9913	19	18.6667	VR	1	17.784	17.3963	24	23.3333
			2	15.332		19			2	17.334		23
			3	14.581		18			3	17.071		23
26	Old	Real	1	10.697	10.0063	15	14.6667	VR	1	12.031	12.1083	15	16
			2	9.363		14			2	12		16
			3	9.959		15			3	12.294		17
27	Old	Real	1	11.452	10.5953	14	14	VR	1	10.717	10.928	14	14
			2	10.546		14			2	11.028		14
			3	9.788		14			3	11.039		14
28	Old	Real	1	12.702	11.9313	12	13	VR	1	17.793	16.5877	21	19.6667
			2	12.068		13			2	15.548		19
			3	11.024		14			3	16.422		19
29	Old	Real	1	11.088	10.9033	17	16.3333	VR	1	15.567	14.8583	19	19.3333
			2	10.774		16			2	14.341		19
			3	10.848		16			3	14.667		20
30	Old	Real	1	10.556	9.994	15	13.6667	VR	1	10.796	10.4277	15	14.6667
			2	9.759		13			2	10.607		15
			3	9.667		13			3	9.88		14
31	Old	Real	1	14.132	12.8103	17	16.3333	VR	1	12.731	13.341	16	16
			2	11.872		16			2	13.614		17
			3	12.427		16			3	13.678		15
32	Old	Real	1	10.285	9.67767	16	15	VR	1	15.175	13.658	18	17.6667
			2	9.387		14			2	13.203		18
			3	9.361		15			3	12.596		17
33	Old	Real	1	11.772	11.8253	18	17.6667	VR	1	12.993	13.3953	19	19.3333
			2	11.577		17			2	13.709		20
			3	12.127		18			3	13.484		19
34	Old	Real	1	13.844	13.2313	17	15.6667	VR	1	15.783	15.783	18	18.3333
			2	12.719		15			2	16.091		19
			3	13.131		15			3	15.475		18
35	Old	Real	1	11.703	11.1367	16	15.6667	VR	1	11.137	10.9687	13	13.6667
			2	10.792		15			2	11.042		15
			3	10.915		16			3	10.727		13
36	Old	Real	1	10.966	11.0073	15	15	VR	1	14.829	13.9463	18	17
			2	11.069		15			2	12.458		16
			3	10.987		15			3	14.552		17
37	Old	Real	1	10.308	10.0813	17	17	VR	1	11.729	11.6673	18	18
			2	10.349		18			2	11.712		18
			3	9.587		16			3	11.561		18
38	Old	Real	1	9.125	9.92667	13	14.6667	VR	1	11.31	11.078	17	17
			2	10.394		16			2	10.883		17
			3	10.261		15			3	11.041		17
39	Old	Real	1	13.312	13.0443	20	19.3333	VR	1	14.859	14.3667	23	22.3333
			2	13.055		19			2	13.722		21
			3	12.766		19			3	14.519		23
40	Old	Real	1	14.149	13.1533	17	17	VR	1	15.179	14.8413	21	20.3333
			2	12.986		17			2	14.938		20
			3	12.325		17			3	14.407		20
41	Old	Real	1	10.275	10.439	16	15.3333	VR	1	10.878	11.2223	17	18
			2	10.302		15			2	11.911		19
			3	10.74		15			3	10.878		18
42	Old	Real	1	10.664	11.3283	17	17.3333	VR	1	14.091	13.7723	21	20.6667
			2	12.402		18			2	13.784		21
			3	10.919		17			3	13.442		20
43	Old	Real	1	8.949	8.76033	12	12.3333	VR	1	10.914	10.3643	14	13
			2	8.839		13			2	10.441		13
			3	8.493		12			3	9.738		12
44	Old	Real	1	15.688	14.5523	21	20.6667	VR	1	12.638	13.5443	22	22
			2	14.395		21			2	14.679		22
			3	13.574		20			3	13.316		22
45	Old	Real	1	17.1	16.0653	27	26.6667	VR	1	16.602	15.4223	30	28
			2	15.722		27			2	14.871		28
			3	15.374		26			3	14.794		26
46	Old	Real	1	13.637	12.865	20	19.3333	VR	1	11.706	11.5537	19	18.3333
			2	12.848		20			2	11.631		18
			3	12.11		18			3	11.324		18
47	Old	Real	1	14.288	13.2927	18	17.6667	VR	1	15.662	14.609	21	20
			2	12.959		18			2	14.529		21
			3	12.631		17			3	13.636		18
48	Old	Real	1	11.391	10.8493	17	16.3333	VR	1	11.511	10.9373	17	16.6667
			2	11.309		17			2	10.916		17
			3	9.848		15			3	10.385		16
49	Old	Real	1	11.864	11.387	18	17	VR	1	10.951	11.8707	19	18.6667
			2	11.173		17			2	12.257		18
			3	11.124		16			3	12.404		19
50	Old	Real	1	18.807	17.7627	21	20.6667	VR	1	19.283	19.2477	23	22.6667
			2	17.656		21			2	19.726		23
			3	16.825		20			3	18.734		22
51	Old	Real	1	17.218	16.863	19	19	VR	1	18.557	18.8697	22	22
			2	16.118		19			2	18.946		22
			3	17.253		19			3	19.106		22
52	Old	Real	1	12.364	12.4843	17	17.3333	VR	1	15.942	14.7113	20	20.6667
			2	12.976		18			2	14.753		22
			3	12.113		17			3	13.439		20
53	Old	Real	1	24.507	23.882	30	28.3333	VR	1	35.517	33.9343	39	38.6667
			2	23.52		28			2	30.893		36
			3	23.619		27			3	35.393		41
54	Old	Real	1	12.305	11.808	16	15	VR	1	14.929	15.143	17	17
			2	11.769		15			2	15.603		17
			3	11.35		14			3	14.897		17
55	Old	Real	1	11.259	11.517	18	17.6667	VR	1	16.494	17.3753	19	20
			2	11.623		18			2	18.402		20
			3	11.669		17			3	17.23		21
56	Old	Real	1	10.092	9.20667	16	14.3333	VR	1	10.916	10.6653	15	14.3333
			2	8.527		13			2	10.582		14
			3	9.001		14			3	10.498		14
57	Old	Real	1	10.086	10.2957	17	17.6667	VR	1	14.508	14.4627	21	22.3333
			2	10.451		19			2	14.141		22
			3	10.35		17			3	14.739		24
58	Old	Real	1	11.131	10.9607	19	18.6667	VR	1	11.763	11.5987	19	19
			2	11.141		19			2	11.683		19
			3	10.61		18			3	11.35		19
59	Old	Real	1	8.462	8.243	14	13	VR	1	8.958	9.36	14	14.6667
			2	8.167		12			2	9.525		14
			3	8.1		13			3	9.597		16
60	Old	Real	1	14.98	14.7207	19	20.3333	VR	1	21.262	20.62	26	25
			2	14.51		21			2	20.548		25
			3	14.672		21			3	20.05		24
61	Old	Real	1	13.622	13.3543	20	20	VR	1	13.701	13.861	21	21
			2	12.926		19			2	14.118		21
			3	13.515		21			3	13.764		21
